# Supplementary material for: Phage protein Gp11 blocks Staphylococcus aureus cell division by inhibiting peptidoglycan biosynthesis
Source: mBio. 2024 May 16;15(6):e00679-24. doi: 10.1128/mbio.00679-24 (PMC11237401; doi:10.1128/mbio.00679-24)
Supplement: Table S1 — Bacterial strains, phages, and plasmids used in this study. [file mbio.00679-24-s0002.xlsx]

## Sheet: Sheet1
Table S1, Bacterial strains, phages and plasmids used in this study.
Bacterial strains or phages	Characters	Source
E. coli DH5α	Cloning construction	Invitrogen
E. coli BL21(DE3)	Protein expression F- ompT hsdSB(rB- mB-) gal dcm (DE3)	Invitrogen
E. coli BTH101	F−, cya-99, araD139, galE15, galK16, rpsL1+, hsdR2, mcrA1, mcrB1	Lab collection
Staphylococcus aureus strain RN4220	Restriction deficient, prophage-cured	Lab collection
Staphylococcus aureus strain Newman	Wild type, human clinical isolate	Lab collection							==
Staphylococcus aureus phage фNM1	Isolated from S. aureus Newman strain	Lab collection
Staphylococcus aureus phage фNM1Δgp11	фNM1 derivative, delection of gp11gene	This study
Plasmids	Application	Reference
pTLS	IPTG-inducible, low-copy camR expression vector for S. aureus	This study
pTLS-gp06	IPTG-inducible, camR protein expression vector for Gp06	This study
pTLS-gp07	IPTG-inducible, camR protein expression vector for Gp07	This study
pTLS-gp09	IPTG-inducible, camR protein expression vector for Gp09	This study
pTLS-gp10	IPTG-inducible, camR protein expression vector for Gp10	This study
pTLS-gp11	IPTG-inducible, camR protein expression vector for Gp11	This study
pTLS-gp13	IPTG-inducible, camR protein expression vector for Gp13	This study
pTLS-gp14	IPTG-inducible, camR protein expression vector for Gp14	This study
pTLS-gp15	IPTG-inducible, camR protein expression vector for Gp15	This study
pTLS-gp16	IPTG-inducible, camR protein expression vector for Gp16	This study
pTLS-gp17	IPTG-inducible, camR protein expression vector for Gp17	This study
pTLS-gp18	IPTG-inducible, camR protein expression vector for Gp18	This study
pTLS-gp20	IPTG-inducible, camR protein expression vector for Gp20	This study
pTLS-gp24	IPTG-inducible, camR protein expression vector for Gp24	This study
pTLS-gp26	IPTG-inducible, camR protein expression vector for Gp26	This study
pTLS-gp27	IPTG-inducible, camR protein expression vector for Gp27	This study
pTLS-gp29	IPTG-inducible, camR protein expression vector for Gp29	This study
pTLS-gp30	IPTG-inducible, camR protein expression vector for Gp30	This study
pTLS-gp32	IPTG-inducible, camR protein expression vector for Gp32	This study
pTLS-gp33	IPTG-inducible, camR protein expression vector for Gp33	This study
pTLS-gp35	IPTG-inducible, camR protein expression vector for Gp35	This study
pTLS-gp104	IPTG-inducible, camR protein expression vector for Gp104	This study
pTR	NaAsO2-inducible, low-copy ermR expression vector for S. aureus	This study
pTR-gp11	NaAsO2-inducible, ermR protein expression vector for Gp11	This study
pTR-gp104	NaAsO2-inducible, ermR protein expression vector for Gp104	This study
pTR-gp11S33L	NaAsO2-inducible, ermR protein expression vector for Gp11S33L	This study
pTR-gp11G36R	NaAsO2-inducible, ermR protein expression vector for Gp11G36R	This study
pTR-gp11A38E	NaAsO2-inducible, ermR protein expression vector for Gp11A38E	This study
pTR-gp11-gfp	NaAsO2-inducible, ermR-marked vector to express Gp11-GFP sandwich fusion in S. aureus	This study
pTR-gp11S33L-gfp	NaAsO2-inducible, ermR-marked vector to express Gp11S33L-GFP sandwich fusion in S. aureus	This study
pTR-gp11G36R-gfp	NaAsO2-inducible, ermR-marked vector to express Gp11G36R-GFP sandwich fusion in S. aureus	This study
pTR-gp11A38E-gfp	NaAsO2-inducible, ermR-marked vector to express Gp11A38E-GFP sandwich fusion in S. aureus	This study
pKT25	Vector of bacterial two-hybrid system carrying T25 fragment of adenylate cyclase, kanR	Karimova G et al., Proc Natl Acad Sci, 1998
pUT18	Vector of bacterial two-hybrid system carrying T18 fragment of adenylate cyclase, ampR	Karimova G et al., Proc Natl Acad Sci, 1998
pUT18-gp11	pUT18 carrying gp11 gene, ampR	This study
pUT18-mraY	pUT18 carrying mraY gene, ampR	This study
pUT18-gp11S33L	pUT18 carrying gp11S33L gene, ampR	This study
pUT18-gp11G36R	pUT18 carrying gp11G36R gene, ampR	This study
pUT18-gp11A38E	pUT18 carrying gp11A38E gene, ampR	This study
pKT25-murG	pKT25 carrying murG gene, kanR	This study
pKT25-divIC	pKT25 carrying divIC gene, kanR	This study
pKT25-mraY	pKT25 carrying mraY gene, kanR	This study
pUT18-zip	pUT18 carrying a fragment encoding Zip, ampR	This study
pKT25-zip	pKT25 carrying a fragment encoding Zip, kanR	This study
pKT25-essential gene library	pKT25 carrying S. aureus essential genes, kanR	This study
pUT18-essential gene library	pUT18 carrying S. aureus essential genes, ampR	This study
pISA-IPTG	IPTG-inducible, camR vector for making gene knockdown in S. aureus	This study
pISA-IPTG-murG	CRISPRi system expression plasmid, sgRNA targeting murG gene (SAOUHSC_01424), camR	This study
pISA-IPTG-divIC	CRISPRi system expression plasmid, sgRNA targeting divIC gene (MSMEG_00482), camR	This study
pISA-IPTG-dnaI	CRISPRi system expression plasmid, sgRNA targeting dnaI gene (MSMEG_01791), camR	This study
pISA-IPTG-mraY	CRISPRi system expression plasmid, sgRNA targeting mraY gene (MSMEG_01146), camR	This study
pSA-IPTG	IPTG-inducible, camR vector for making gene deletions in S. aureus or phage	This study
pSA-IPTG-gp11	construction of ΦNM1Δgp11	This study
pCI	IPTG-inducible, camR protein expression vector in S. aureus	This study
pCI-murG	IPTG-inducible, camR protein expression vector for S. aureus MurG	This study
pCI-divIC	IPTG-inducible, camR protein expression vector for S. aureus DivIC	This study
pCI-mraY	IPTG-inducible, camR protein expression vector for S. aureus MraY	This study
pCI-murG-gfp	IPTG-inducible, camR-marked vector to express MurG-GFP sandwich fusion in S. aureus	This study
pCI-ftsW-gfp	IPTG-inducible, camR-marked vector to express FtsW-GFP sandwich fusion in S. aureus	This study
pCI-divIB-gfp	IPTG-inducible, camR-marked vector to express DivIB-GFP sandwich fusion in S. aureus	This study
pCI-ezrA-gfp	IPTG-inducible, camR-marked vector to express EzrA-GFP sandwich fusion in S. aureus	This study
pET28a-pbp4	kanR protein expression vector for S. aureus PBP4	This study
