# Supplementary material for: Phage protein Gp11 blocks Staphylococcus aureus cell division by inhibiting peptidoglycan biosynthesis
Source: mBio. 2024 May 16;15(6):e00679-24. doi: 10.1128/mbio.00679-24 (PMC11237401; doi:10.1128/mbio.00679-24)
Supplement: Table S2 — Primers used in this study. [file mbio.00679-24-s0003.xlsx]

## Sheet: Sheet1
Table S2. The primers used in this study.
Primers	Sequence ( 5' → 3' )	Application
pTLS-gp06-F	CTTAGGAGGATGATTATTTATGCAAGACTTAAAAAAG	pTLS-gp06 construction
pTLS-gp06-R	GGTGGCTCCAACCAGAAGCACCCTAAATAATTTTTTTACCATCAAC
pTLS-gp07-F	CTTAGGAGGATGATTATTTGTGATAAGATTGAAAACTAAC	pTLS-gp07 construction
pTLS-gp07-R	GGTGGCTCCAACCAGAAGCACCTTATTTAGGATTTTTTGTATTC
pTLS-gp09-F	CTTAGGAGGATGATTATTTATGGAATTTAATGATTTTCA	pTLS-gp09 construction
pTLS-gp09-R	GGTGGCTCCAACCAGAAGCACCCTAGTCACGATCTAAAAGATA
pTLS-gp10-F	CTTAGGAGGATGATTATTTATGATAAAAAATAGTTTG	pTLS-gp10 construction
pTLS-gp10-R	GGTGGCTCCAACCAGAAGCACCTTACTCATTTTCTTTTTTCAAC
pTLS-gp11-F	CTTAGGAGGATGATTATTTATGAGTAACATTTATAAAAGC	pTLS-gp11 construction
pTLS-gp11-R	GGTGGCTCCAACCAGAAGCACCTTCTTTGAAAAAGCATTCTTTGTAG
pTLS-gp13-F	CTTAGGAGGATGATTATTTATGAAGCAGACTGTAACTTAT	pTLS-gp13 construction
pTLS-gp13-R	GGTGGCTCCAACCAGAAGCACCTCAGTCATGTTCTACCTCCTC
pTLS-gp14-F	CTTAGGAGGATGATTATTTATGACTGAGGAAAAACAAGTTAGTTTCCATTTCTAATTGC	pTLS-gp14 construction
pTLS-gp14-R	GGTGGCTCCAACCAGAAGCACCTTAGTTTCCATTTCTAATTGC
pTLS-gp15-F	CTTAGGAGGATGATTATTTATGAAAATCACAGGACAAG	pTLS-gp15 construction
pTLS-gp15-R	GGTGGCTCCAACCAGAAGCACCTTAAAACGCTAAATCTTGGTCG
pTLS-gp16-F	CTTAGGAGGATGATTATTTATGCAATACATTACAAGAT	pTLS-gp16 construction
pTLS-gp16-R	GGTGGCTCCAACCAGAAGCACCTTCCTTTTTCTCTCCTTTCAAC
pTLS-gp17-F	CTTAGGAGGATGATTATTTATGGATCCTATTTTAGGTAAAG	pTLS-gp17 construction
pTLS-gp17-R	GGTGGCTCCAACCAGAAGCACCTTAGTTAATACAGGTTTTTAC
pTLS-gp18-F	CTTAGGAGGATGATTATTTATGGCAACATTTAGAACG	pTLS-gp18 construction
pTLS-gp18-R	GGTGGCTCCAACCAGAAGCACCCTAATCCCAATAACTTTCGTCG
pTLS-gp20-F	CTTAGGAGGATGATTATTTATGCCGAAAGAAAAATATTAC	pTLS-gp20 construction
pTLS-gp20-R	GGTGGCTCCAACCAGAAGCACCCTAAATATCAAATATCGTTGC
pTLS-gp24-F	CTTAGGAGGATGATTATTTATGAGCATAATCAGTAACAG	pTLS-gp24 construction
pTLS-gp24-R	GGTGGCTCCAACCAGAAGCACCTTACTCCCACAAGTCAAACACTC
pTLS-gp26-F	CTTAGGAGGATGATTATTTATGGAAACAATGAAAATCAAAG	pTLS-gp26 construction
pTLS-gp26-R	GGTGGCTCCAACCAGAAGCACCTCATTCTACCAACTCCCCATC
pTLS-gp27-F	CTTAGGAGGATGATTATTTATGATGCAAACCTATAAAG	pTLS-gp27 construction
pTLS-gp27-R	GGTGGCTCCAACCAGAAGCACCTCATACTACTACCTCCACTTTTTC
pTLS-gp29-F	CTTAGGAGGATGATTATTTATGAACTATGAAACAGGGG	pTLS-gp29 construction
pTLS-gp29-R	GGTGGCTCCAACCAGAAGCACCTTATTCATTAGTGTCTTCCTCC
pTLS-gp30-F	CTTAGGAGGATGATTATTTATGAATAACCGTGAACAAAT	pTLS-gp30 construction
pTLS-gp30-R	GGTGGCTCCAACCAGAAGCACCTTAGTCATTTTCCTGTGCCTCC
pTLS-gp32-F	CTTAGGAGGATGATTATTTGTGACACAATACTTAGTCAC	pTLS-gp32 construction
pTLS-gp32-R	GGTGGCTCCAACCAGAAGCACCTCAATCGTTACCGTTTTCTTT
pTLS-gp33-F	CTTAGGAGGATGATTATTTATGCCAAAGAAAACGGTAAC	pTLS-gp33 construction
pTLS-gp33-R	GGTGGCTCCAACCAGAAGCACCCTAAACACCCCATGTTAATTTATC
pTLS-gp35-F	CTTAGGAGGATGATTATTTATGATGTGGTTAGTCAT	pTLS-gp35 construction
pTLS-gp35-R	GGTGGCTCCAACCAGAAGCACCTTAATCTTCAAAGTGTCTC
pTLS-gp104-F	CTTAGGAGGATGATTATTTATGGTAACCAAAGAATTTTTA	pTLS-gp104 construction
pTLS-gp104-R	GGTGGCTCCAACCAGAAGCACCTTAATCTTCAAAGTGTCTC
SAOUHSC_01424-sgRNA-F	GAAAGTGTCCAACTGTTCCCCCTC	sgRNA targeted S. aureus murG
SAOUHSC_01424-sgRNA-R	AAACGAGGGGGAACAGTTGGACAC
SAOUHSC_00482-sgRNA-F	GAAAACAATTATCGCAAGTAATAC	sgRNA targeted S. aureus divIC
SAOUHSC_00482-sgRNA-R	AAACGTATTACTTGCGATAATTGT
SAOUHSC_01791-sgRNA-F	GAAATCCAAAAATTGCTTAACATC	sgRNA targeted S. aureus dnaI
SAOUHSC_01791-sgRNA-R	AAACGATGTTAAGCAATTTTTGGA
SAOUHSC_01791-sgRNA-F	GAAATTTAATGTAGGTATTAAAAC	sgRNA targeted S. aureus mraY
SAOUHSC_01791-sgRNA-R	AAACGTTTTAATACCTACATTAAA
pTR-F	AAGAATGCTTTTTCAAAGAAGGTGCTTCTGGTTGGAGCCACCCG	pTR-gp11 construction
pTR-R	CATCAACAGTCACCTGATTTCACATTTTTACATAC
gp11-F	GTGAAATCAGGTGACTGTTGATGAGTAACATTTATAAAAG
gp11-R	TTCTTTGAAAAAGCATTCTTTGTAG
gp104-F	TGTGAAATCAGGTGACTGTTGATGGTAACCAAAGAATTTTTAAA	pTR-gp104 construction
gp104-R	GCTCCAACCAGAAGCACCATATTCGACGATAGCGGGGCGTGTATGAC
pUT18-F	GGTAGTGGTTCAGGTTCGGTAC	pUT18-gp11 construction
pUT18-R	CAGACTAGTGCATGCCATATGT
T18-gp11-F	CATATGGCATGCACTAGTCTGATGAGTAACATTTATAAAAGCT
T18-gp11-R	CGAACCTGAACCACTACCTTATTCTTTGAAAAAGCATTC
T18-gp104-F	GGCATGCACTAGTCTGATGGTAACCAAAGAAT	pUT18-gp104 construction
T18-gp104-R	ACCTGAACCACTACCTCATTAATATTCGACGATAGCGG
pCI-F	TCAGGTAGTGGAGGTGATTACAAGGATGACGAC	pCI-murG construction
pCI-R	CATTTGTTTTCCTCCTGAATTCAATTGTTATCCGC
pCI-murG-F	TCAGGAGGAAAACAAATGACGAAAATCGCATTTACC
pCI-murG-R	ATCACCTCCACTACCTGAATTCAATGCGTCTTTAATCATC
divIC-F	TCAGGAGGAAAACAAATGAAAAATAAAGTAGAACATATAG	pCI-divIC construction
divIC-R	TAATCACCTCCACTACCTGATTTTTTCGAAGATTTTGAGC
mraY-F	GAATTCAGGAGGAAAACAAATGATTTTTGTATATGCGTTATTAGCGC	pCI-mraY construction
mraY-R	GCTTGGCTGCAGGTCGACTTAATGCACTCCAATCCATAAACCG
gp11-F	GTGAAATCAGGTGACTGTTGATGAGTAACATTTATAAAAG	pTR-gp11-gfp construction
gp11-R	GCCACCACTGCCGCCACCTTCTTTGAAAAAGCATTCTTTGTAG
gfp-F	GGTGGCGGCAGTGGTGGCGGGAGTAGCAAGGGCGAGGAGCTGTTCA
gfp-R	GCTGCACTAGATTATTATTATTACTTGTACAGCTCGTCC
murG-F	TCAGGAGGAAAACAAATGACGAAAATCGCATTTACC	pCI-murG-gfp construction
murG-R	ACTCCCGCCACCACTGCCGCCACCATTCAATGCGTCTTTAATCATC
pCI-gfp-F	GGTGGCGGCAGTGGTGGCGGGAGTATGGTGAGCAAGGGCGAGGA
pCI-gfp-R	GCTTGGCTGCAGGTCGACTTACTTGTACAGCTCGTCCATG
ftsW-F	TCAGGAGGAAAACAAATGAAGAATTTTAGAAGTATTTTACGGTATATTGG	pCI-ftsW-gfp construction
ftsW-R	CCACCACTGCCGCCACCATTAAATTGTCTTCTTATATCAACTTTTTGTTG
divIB-F	TTGAATTCAGGAGGAAAACAAATGGATGATAAAACGAAGAAC	pCI-divIB-gfp construction
divIB-R	CCCGCCACCACTGCCGCCACCATTATTCTTACTTGATTGTTTG
ezrA-F	GAATTCAGGAGGAAAACAAATGGTGTTATATATCATTTTG	pCI-ezrA-gfp construction
ezrA-R	CTCCCGCCACCACTGCCGCCACCTTGCTTAATAACTTCTTCTTC
gp11-sgRNA-F	GAAATTCTATACTTCACTACAGCA	Construction of ΦNM1Δgp11
gp11-sgRNA-R	AAACTGCTGTAGTGAAGTATAGAA
gp11-U-F	TGGTCTAGAGATAAAAAATAGTTTGCAAGCTAAAGAAC
gp11-U-R	CCAACAAGTAGCAGTTTTTTTACTCATTTTCTTTTTTCAAC
gp11-D-F	GTAAAAAAACTGCTACTTGTTGGAG
gp11-D-R	CCGCTCGAGCCTACCATTTCATGACTAAGTTAATTAG
pET28a-F	TAACAAAGCCCGAAAGGAAGCTGA	pET28a-pbp4 construction
pET28a-R	GATGGCTGCTGCCCATGGTATATCT
pbp4-F	CCATGGGCAGCAGCCATCATCATCATCATCACTATGCACAAGCTACTAACAGTGACGTA
pbp4-R	CTTCCTTTCGGGCTTTGTTACTGATGAACTTCTACAGTTGGAGGTCC
SAOUHSC_01791-F	GGCATGCACTAGTCTGATGAAGCAATTTAAAAG	S. aureus essential genes library construction
SAOUHSC_01791-R	AACCTGAACCACTACCATTGTTTCTGAAATTTTC
SAOUHSC_00006-F	GGCATGCACTAGTCTGATGGCTGAATTACCTCAATC
SAOUHSC_00006-R	AACCTGAACCACTACCTTCTTCATCTGATGATTG
SAOUHSC_00529-F	GGCATGCACTAGTCTGATGGCTAGAGAATTTTCAT
SAOUHSC_00529-R	AACCTGAACCACTACCTTCACCTTTATTTTTCTTG
SAOUHSC_01145-F	GGCATGCACTAGTCTGATGGCGAAGCAAAAAATT
SAOUHSC_01145-R	AACCTGAACCACTACCGTCCGACTTATCCTTGTC
SAOUHSC_00001-F	GGCATGCACTAGTCTGATGTCGGAAAAAGAAATT
SAOUHSC_00001-R	AACCTGAACCACTACCTACATTTCTTATTTCTTTTTC
SAOUHSC_00018-F	GGCATGCACTAGTCTGATGGATAGAATGTATGAGC
SAOUHSC_00018-R	AACCTGAACCACTACCCATCATATCTGCATGTGC
SAOUHSC_00003-F	GGCATGCACTAGTCTGGTGATTATTTTGGTTCAAG
SAOUHSC_00003-R	AACCTGAACCACTACCTTGTTCACCTTGATGAATG
SAOUHSC_00020-F	GGCATGCACTAGTCTGATGGCTAGAAAAGTTG
SAOUHSC_00020-R	AACCTGAACCACTACCCTCATGTTGTTGGAGG
SAOUHSC_00225-F	GGCATGCACTAGTCTGATGAAATACGCTGGTATTC
SAOUHSC_00225-R	AACCTGAACCACTACCATCATCGGCAATACCACC
SAOUHSC_00345-F	GGCATGCACTAGTCTGATGGCGTCAAAATATGG
SAOUHSC_00345-R	AACCTGAACCACTACCTCTTTGTGTATCATCATG
SAOUHSC_00348-F	GGCATGCACTAGTCTGATGAGAACATATGAAGTT
SAOUHSC_00348-R	AACCTGAACCACTACCCTTGTCTTCGTCTTCAC
SAOUHSC_00349-F	GGCATGCACTAGTCTGATGCTAAATAGAGTTG
SAOUHSC_00349-R	AACCTGAACCACTACCGAATGGTAAGTCATCATC
SAOUHSC_00350-F	GGCATGCACTAGTCTGATGGCAGGTGGACCAAG
SAOUHSC_00350-R	AACCTGAACCACTACCTTGTTCTTCTTTAACATATG
SAOUHSC_00444-F	GGCATGCACTAGTCTGATGCGCGGTGGCGGAAAC
SAOUHSC_00444-R	AACCTGAACCACTACCCATTCCAGGGATGTTTAAG
SAOUHSC_00451-F	GGCATGCACTAGTCTGATGTCAGCTTTTATAAC
SAOUHSC_00451-R	AACCTGAACCACTACCTATCTTTTCTAAATATTTG
SAOUHSC_00474-F	GGCATGCACTAGTCTGATGGCTTCATTAAAGTC
SAOUHSC_00474-R	AACCTGAACCACTACCCTCTTCAGTTTTTTCTTC
SAOUHSC_00475-F	GGCATGCACTAGTCTGATGAAATGTATTGTAGG
SAOUHSC_00475-R	AACCTGAACCACTACCTTTCACTTCACCATTAAATT
SAOUHSC_00482-F	GGCATGCACTAGTCTGATGAAAAATAAAGTAGAAC
SAOUHSC_00482-R	AACCTGAACCACTACCTTTTTTCGAAGATTTTG
SAOUHSC_00490-F	GGCATGCACTAGTCTGATGCAAGACACAATCTTTC
SAOUHSC_00490-R	AACCTGAACCACTACCTTTATTCTCCCTCACTATT
SAOUHSC_00491-F	GGCATGCACTAGTCTGATGATTCAAGCATACTT
SAOUHSC_00491-R	AACCTGAACCACTACCTTTATATCTCTTTACACTG
SAOUHSC_00510-F	GGCATGCACTAGTCTGATGATCTTGTTAAAAAGAATG
SAOUHSC_00510-R	AACCTGAACCACTACCTATAATGTAATCATCTTG
SAOUHSC_00516-F	GGCATGCACTAGTCTGATGGCTAAAAAAGAAAG
SAOUHSC_00516-R	AACCTGAACCACTACCACCAAATAATAAATTTTTC
SAOUHSC_00518-F	GGCATGCACTAGTCTGGTGGCTAAAAAAGTAGAT
SAOUHSC_00518-R	AACCTGAACCACTACCTTCTACAACGATACCCAT
SAOUHSC_00519-F	GGCATGCACTAGTCTGATGGCTAAAAAAGGTAAAAAG
SAOUHSC_00519-R	AACCTGAACCACTACCTTTGAAACTTGCAGTATC
SAOUHSC_00520-F	GGCATGCACTAGTCTGATGTCTGCTATCATTG
SAOUHSC_00520-R	AACCTGAACCACTACCTTCAGCGTTTTCTTCTT
SAOUHSC_00521-F	GGCATGCACTAGTCTGATGGCTAATCATGAAC
SAOUHSC_00521-R	AACCTGAACCACTACCTTTTAATTCTACAGTAGCTC
SAOUHSC_00527-F	GGCATGCACTAGTCTGATGCCAACTATTAACCAAT
SAOUHSC_00527-R	AACCTGAACCACTACCGTTTTTAGGTTTCTTAGTTC
SAOUHSC_00528-F	GGCATGCACTAGTCTGATGCCTCGTAAAGGATC
SAOUHSC_00528-R	AACCTGAACCACTACCCCAACGGTAGTGAGC
SAOUHSC_00575-F	GGCATGCACTAGTCTGATGCAATCTTTCGCATTC
SAOUHSC_00575-R	AACCTGAACCACTACCTTGCATTTGATCTATCATTT
SAOUHSC_00620-F	GGCATGCACTAGTCTGATGGCAATTACAAAAATC
SAOUHSC_00620-R	AACCTGAACCACTACCTAGTTCAATTTCGTTGT
SAOUHSC_00640-F	GGCATGCACTAGTCTGATGACTGTTGAAGAAAG
SAOUHSC_00640-R	AACCTGAACCACTACCTTTCGCCTTTTTTATTTTTC
SAOUHSC_00641-F	GGCATGCACTAGTCTGATGAACGTTTCGGTAAAC
SAOUHSC_00641-R	AACCTGAACCACTACCTTTAATAACGAAGCGGGA
SAOUHSC_00645-F	GGCATGCACTAGTCTGATGAAACGTGTAATAAC
SAOUHSC_00645-R	AACCTGAACCACTACCTTTAGCATCTTTACCATAT
SAOUHSC_00741-F	GGCATGCACTAGTCTGATGAAAATAATATATTTTTC
SAOUHSC_00741-R	AACCTGAACCACTACCATATGATTGTACTTTTTC
SAOUHSC_00790-F	GGCATGCACTAGTCTGATGAATTTAATTCCTACAG
SAOUHSC_00790-R	AACCTGAACCACTACCTTTTGTTTCAGGTACC
SAOUHSC_00793-F	GGCATGCACTAGTCTGATGTCGAATCAAAATTAC
SAOUHSC_00793-R	AACCTGAACCACTACCCTTATCATTAGCATTATTTTG
SAOUHSC_00797-F	GGCATGCACTAGTCTGATGAGAACACCAATTATAG
SAOUHSC_00797-R	AACCTGAACCACTACCTTTTGCACCTTCTAAC
SAOUHSC_00804-F	GGCATGCACTAGTCTGATGGCTAAGAAGAAATC
SAOUHSC_00804-R	AACCTGAACCACTACCATAACGGGCTTTCATATC
SAOUHSC_00847-F	GGCATGCACTAGTCTGATGGCATCAACATTAGAAAT
SAOUHSC_00847-R	AACCTGAACCACTACCTTCAGCTGAACCGAACT
SAOUHSC_00850-F	GGCATGCACTAGTCTGATGAATTTTAATAATCTAGAT
SAOUHSC_00850-R	AACCTGAACCACTACCTTCTTCTTCAGTCGTAC
SAOUHSC_00868-F	GGCATGCACTAGTCTGATGAAATCTAAAAGTAAAC
SAOUHSC_00868-R	AACCTGAACCACTACCGAACTCATTATAAATGAAG
SAOUHSC_00871-F	GGCATGCACTAGTCTGATGGAATTTAGAGAACAAG
SAOUHSC_00871-R	AACCTGAACCACTACCTCGTAACTCTTCTAATGC
SAOUHSC_00881-F	GGCATGCACTAGTCTGATGACTCATTTATTAGAG
SAOUHSC_00881-R	AACCTGAACCACTACCTTTTAAAGGTTTAATAGC
SAOUHSC_00892-F	GGCATGCACTAGTCTGGTGCGTGTAACTGGTATT
SAOUHSC_00892-R	AACCTGAACCACTACCGTCGTTTCGAATTGCTC
SAOUHSC_00903-F	GGCATGCACTAGTCTGATGGATCCAACTTTGAAAG
SAOUHSC_00903-R	AACCTGAACCACTACCATTTTTAGTATTTTCAGGATTG
SAOUHSC_00922-F	GGCATGCACTAGTCTGATGTTGAAAAAATGGCTT
SAOUHSC_00922-R	AACCTGAACCACTACCTACTAAGATGAGCGACAG
SAOUHSC_00934-F	GGCATGCACTAGTCTGATGGTAACATTATTTACTTC
SAOUHSC_00934-R	AACCTGAACCACTACCGTCAACCATACGTTGTG
SAOUHSC_00947-F	GGCATGCACTAGTCTGATGTTAAATCTTGAAAAC
SAOUHSC_00947-R	AACCTGAACCACTACCTTTAATTGCGTGGAATC
SAOUHSC_01028-F	GGCATGCACTAGTCTGATGGAACAAAATTCATATG
SAOUHSC_01028-R	AACCTGAACCACTACCTTTAGTCAATCCTTCTTTTG
SAOUHSC_01036-F	GGCATGCACTAGTCTGATGGCAGTATTTAAAGTT
SAOUHSC_01036-R	AACCTGAACCACTACCTTTAGCAATCTCCACATT
SAOUHSC_01038-F	GGCATGCACTAGTCTGATGTTAACAATGAAAGAC
SAOUHSC_01038-R	AACCTGAACCACTACCAACTTCTACTGCATCTG
SAOUHSC_01075-F	GGCATGCACTAGTCTGATGGAACATACAATAGC
SAOUHSC_01075-R	AACCTGAACCACTACCCTTAAATTTCTTCTTCAATG
SAOUHSC_01077-F	GGCATGCACTAGTCTGATGAAATGGTCAATTAC
SAOUHSC_01077-R	AACCTGAACCACTACCTTGCTCTTTATCATATAATT
SAOUHSC_01078-F	GGCATGCACTAGTCTGATGGCAGTACCAAAAAG
SAOUHSC_01078-R	AACCTGAACCACTACCCATACACGGTGTGATAAT
SAOUHSC_01100-F	GGCATGCACTAGTCTGATGAAAAAGAATTTTATTG
SAOUHSC_01100-R	AACCTGAACCACTACCTTTTAAAGTATTATATTTTAAAAC
SAOUHSC_01119-F	GGCATGCACTAGTCTGATGAATAAACATATAAATAAA
SAOUHSC_01119-R	AACCTGAACCACTACCCTGGAAGAAAAAGTTTAC
SAOUHSC_01144-F	GGCATGCACTAGTCTGATGGCTGTAGAAAAAGTG
SAOUHSC_01144-R	AACCTGAACCACTACCATTTTTTGCTTCGCCATT
SAOUHSC_01154-F	GGCATGCACTAGTCTGGTGAGCCACTTGGCTT
SAOUHSC_01154-R	AACCTGAACCACTACCGTCGAATGAATGTTCCAT
SAOUHSC_01176-F	GGCATGCACTAGTCTGATGGATAATGAAAAAGG
SAOUHSC_01176-R	AACCTGAACCACTACCTTTTTTAGCCTCCAAAATC
SAOUHSC_01189-F	GGCATGCACTAGTCTGATGACAAAACTATATCCATC
SAOUHSC_01189-R	AACCTGAACCACTACCACCTTTCAATGCTTGTG
SAOUHSC_01190-F	GGCATGCACTAGTCTGATGCATATAAATTTATTATG
SAOUHSC_01190-R	AACCTGAACCACTACCATTTAAATCTGTACTTC
SAOUHSC_01191-F	GGCATGCACTAGTCTGATGGGTAAACAATGTTTC
SAOUHSC_01191-R	AACCTGAACCACTACCAACTCTAGTTACTTTACC
SAOUHSC_01199-F	GGCATGCACTAGTCTGATGACTAAGAGTGCTTT
SAOUHSC_01199-R	AACCTGAACCACTACCCATGTACATTCCACCAT
SAOUHSC_01201-F	GGCATGCACTAGTCTGGTGGAAAATTTCGATAAAG
SAOUHSC_01201-R	AACCTGAACCACTACCTTTTTCAAGACTGTTAAT
SAOUHSC_01208-F	GGCATGCACTAGTCTGATGGCAGTTAAAATTCG
SAOUHSC_01208-R	AACCTGAACCACTACCCTTAGCTTTCTTTTGTTC
SAOUHSC_01209-F	GGCATGCACTAGTCTGATGAGAGTTGAAGTTGG
SAOUHSC_01209-R	AACCTGAACCACTACCATCCAACAATCCTTCCAT
SAOUHSC_01210-F	GGCATGCACTAGTCTGATGAAAATTGATTATTTAAC
SAOUHSC_01210-R	AACCTGAACCACTACCACCTTTTTTCAATCCTAT
SAOUHSC_01211-F	GGCATGCACTAGTCTGATGACAAATCACAAATT
SAOUHSC_01211-R	AACCTGAACCACTACCACGAATTTCTTGGATTC
SAOUHSC_01235-F	GGCATGCACTAGTCTGATGGCTCAAATTTCTAAAT
SAOUHSC_01235-R	AACCTGAACCACTACCTTTTGTAATTAACGTACC
SAOUHSC_01236-F	GGCATGCACTAGTCTGATGAGTGACATTATTAATG
SAOUHSC_01236-R	AACCTGAACCACTACCTACTGACATAATATCTTTTTC
SAOUHSC_01237-F	GGCATGCACTAGTCTGATGTTTAAAAAGCTAATAAAT
SAOUHSC_01237-R	AACCTGAACCACTACCCTCCTCACTCAATCCG
SAOUHSC_01238-F	GGCATGCACTAGTCTGATGAAAGTTAGAACGC
SAOUHSC_01238-R	AACCTGAACCACTACCAGATTGTATTAATAAAATATTT
SAOUHSC_01244-F	GGCATGCACTAGTCTGATGAAAAAGAAAAAAATTC
SAOUHSC_01244-R	AACCTGAACCACTACCTTTTGGGATCTCTTCTC
SAOUHSC_01245-F	GGCATGCACTAGTCTGATGAGTATAGATCAAATATT
SAOUHSC_01245-R	AACCTGAACCACTACCCTCCTTATGATATTCATC
SAOUHSC_01250-F	GGCATGCACTAGTCTGATGGCAATTTCACAAG
SAOUHSC_01250-R	AACCTGAACCACTACCACGACGGATACCAAG
SAOUHSC_01260-F	GGCATGCACTAGTCTGATGAATATTCCGAACC
SAOUHSC_01260-R	AACCTGAACCACTACCTTTTTGTTTAAAAACATCTC
SAOUHSC_01285-F	GGCATGCACTAGTCTGATGATATCGAATGATG
SAOUHSC_01285-R	AACCTGAACCACTACCTTTAATAAATCGGGATAAAT
SAOUHSC_01333-F	GGCATGCACTAGTCTGATGAGAGAATTAACAAAACG
SAOUHSC_01333-R	AACCTGAACCACTACCCATTTCGCGGTACAAAC
SAOUHSC_01350-F	GGCATGCACTAGTCTGATGATGATAATCGTCATG
SAOUHSC_01350-R	AACCTGAACCACTACCCATCCATTTTATTTTAGG
SAOUHSC_01362-F	GGCATGCACTAGTCTGATGCCAATCGTCAATG
SAOUHSC_01362-R	AACCTGAACCACTACCTTGATCTGACTTTCTTAC
SAOUHSC_01434-F	GGCATGCACTAGTCTGATGACTTTATCCATTCTAG
SAOUHSC_01434-R	AACCTGAACCACTACCTTTTTTACGAATTAAATGTAG
SAOUHSC_01462-F	GGCATGCACTAGTCTGATGTCAGATGTTTCATTG
SAOUHSC_01462-R	AACCTGAACCACTACCTTTACCAAATACAGCTTT
SAOUHSC_01466-F	GGCATGCACTAGTCTGATGTTGTGTATAATAAACAACG
SAOUHSC_01466-R	AACCTGAACCACTACCTACGCGGTCCTCACT
SAOUHSC_01470-F	GGCATGCACTAGTCTGATGGATAAATATCAATTAAAAG
SAOUHSC_01470-R	AACCTGAACCACTACCCTTACCATCAAGGTTCTC
SAOUHSC_01477-F	GGCATGCACTAGTCTGATGATAATTTATTTCGTAATATT
SAOUHSC_01477-R	AACCTGAACCACTACCATCACTTGAACGCGC
SAOUHSC_01490-F	GGCATGCACTAGTCTGATGAACAAAACAGATTTAAT
SAOUHSC_01490-R	AACCTGAACCACTACCTTTTACAGCATCTTTTAATG
SAOUHSC_01496-F	GGCATGCACTAGTCTGATGAAAGCCATTAATATTG
SAOUHSC_01496-R	AACCTGAACCACTACCTTTAATTTGACTCACCATC
SAOUHSC_01504-F	GGCATGCACTAGTCTGATGGATACTTGTATTGC
SAOUHSC_01504-R	AACCTGAACCACTACCTTCAAATTTTAAAGCGTC
SAOUHSC_01592-F	GGCATGCACTAGTCTGTTGGAAGAACGATTAAATC
SAOUHSC_01592-R	AACCTGAACCACTACCTCCTTTACCTTTAGCTTG
SAOUHSC_01624-F	GGCATGCACTAGTCTGATGAACTTTAAAGAAATC
SAOUHSC_01624-R	AACCTGAACCACTACCTTTCACCTTAAATAACG
SAOUHSC_01625-F	GGCATGCACTAGTCTGATGATTTCGGTTAATGATT
SAOUHSC_01625-R	AACCTGAACCACTACCTCCTCTTGAAATGTAGC
SAOUHSC_01627-F	GGCATGCACTAGTCTGATGAAAAAATTGGTTTC
SAOUHSC_01627-R	AACCTGAACCACTACCTGATTTTGCATTTAAGTT
SAOUHSC_01661-F	GGCATGCACTAGTCTGATGATTTCGTTAAATAAC
SAOUHSC_01661-R	AACCTGAACCACTACCTAACACCCTTTCAATTAC
SAOUHSC_01672-F	GGCATGCACTAGTCTGATGTTTACGATAGATTTT
SAOUHSC_01672-R	AACCTGAACCACTACCGTCTCGTGTTAATCCAT
SAOUHSC_01678-F	GGCATGCACTAGTCTGATGTCTAAAACAGTAGTAC
SAOUHSC_01678-R	AACCTGAACCACTACCTTTGAATTTACGTTTACG
SAOUHSC_01684-F	GGCATGCACTAGTCTGATGACAAATAAAGACGAAT
SAOUHSC_01684-R	AACCTGAACCACTACCTTGGTTTACTTTGACC
SAOUHSC_01697-F	GGCATGCACTAGTCTGATGAAAAAGATAGTACTT
SAOUHSC_01697-R	AACCTGAACCACTACCATGTTCATATAATCCTTC
SAOUHSC_01701-F	GGCATGCACTAGTCTGATGGGTTTAGTTCGCAAG
SAOUHSC_01701-R	AACCTGAACCACTACCATTTTCCTCCCATGTGAT
SAOUHSC_01714-F	GGCATGCACTAGTCTGATGGAAAATCAAAAGCAAT
SAOUHSC_01714-R	AACCTGAACCACTACCTTGGATATTAACAATTTTTACG
SAOUHSC_01720-F	GGCATGCACTAGTCTGATGTTACAACATAAAATTTT
SAOUHSC_01720-R	AACCTGAACCACTACCATGTAGTGAATCTAAATAGC
SAOUHSC_01721-F	GGCATGCACTAGTCTGATGGAAAACTTTGATAAAAC
SAOUHSC_01721-R	AACCTGAACCACTACCTTTATTTTGCTCTTTTAAAT
SAOUHSC_01726-F	GGCATGCACTAGTCTGTTGTCAAATAAAGATATACG
SAOUHSC_01726-R	AACCTGAACCACTACCAAAGGCTTTAAACTTAATTTC
SAOUHSC_01741-F	GGCATGCACTAGTCTGATGAAAGTAGTTGTACAAAG
SAOUHSC_01741-R	AACCTGAACCACTACCTTGAATTTTGCCGTCC
SAOUHSC_01751-F	GGCATGCACTAGTCTGATGTACGCGTATGTCAAAG
SAOUHSC_01751-R	AACCTGAACCACTACCAGATACAACTAATTGAAGACC
SAOUHSC_01755-F	GGCATGCACTAGTCTGATGTTAAAATTAAACTTAC
SAOUHSC_01755-R	AACCTGAACCACTACCTTCAGCTACTGCATATAC
SAOUHSC_01756-F	GGCATGCACTAGTCTGATGATTACTGTTGATATTAC
SAOUHSC_01756-R	AACCTGAACCACTACCCTTATAATTTAATCTAATATTC
SAOUHSC_01757-F	GGCATGCACTAGTCTGATGTTTGCTATTATTGAAAC
SAOUHSC_01757-R	AACCTGAACCACTACCCGCGTTGATTTTATCG
SAOUHSC_01770-F	GGCATGCACTAGTCTGATGGGCGGCGACTTGA
SAOUHSC_01770-R	AACCTGAACCACTACCAATTGCTGCTTGAGCTTCAC
SAOUHSC_01777-F	GGCATGCACTAGTCTGATGAAAGTTAATCCTAATAAT
SAOUHSC_01777-R	AACCTGAACCACTACCTGAAATATACGGTTCAATT
SAOUHSC_01782-F	GGCATGCACTAGTCTGATGTCTAAATTTGATGAAC
SAOUHSC_01782-R	AACCTGAACCACTACCTAAATCTTGAAGGATTAATG
SAOUHSC_01784-F	GGCATGCACTAGTCTGATGCCACGAGTTAAAG
SAOUHSC_01784-R	AACCTGAACCACTACCTTTTAAAGCATCTTTAGCTT
SAOUHSC_01785-F	GGCATGCACTAGTCTGATGCCAAAAATGAAAAC
SAOUHSC_01785-R	AACCTGAACCACTACCTTTTTTGTATGCTAATAATTG
SAOUHSC_01786-F	GGCATGCACTAGTCTGGTGTCAACCATAGCAA
SAOUHSC_01786-R	AACCTGAACCACTACCTTTTTCAGCTGTTGGC
SAOUHSC_01795-F	GGCATGCACTAGTCTGATGCCGAAAGTTATTG
SAOUHSC_01795-R	AACCTGAACCACTACCATCTTCTTCTCCGTAATT
SAOUHSC_01829-F	GGCATGCACTAGTCTGATGGCTCGATTCAGAG
SAOUHSC_01829-R	AACCTGAACCACTACCTCTTGAGTAGTACTCAACG
SAOUHSC_01837-F	GGCATGCACTAGTCTGATGTATTCAGTGATTAG
SAOUHSC_01837-R	AACCTGAACCACTACCTAAACTTTTTACAATTTC
SAOUHSC_01866-F	GGCATGCACTAGTCTGATGGCTGAACAAGATG
SAOUHSC_01866-R	AACCTGAACCACTACCAATAAACATGTTACTATTCAT
SAOUHSC_01928-F	GGCATGCACTAGTCTGATGACAAGAGAAAGAAG
SAOUHSC_01928-R	AACCTGAACCACTACCCATTTTATAACCGCCAT
SAOUHSC_01930-F	GGCATGCACTAGTCTGATGATTGTAATTATAATTTTA
SAOUHSC_01930-R	AACCTGAACCACTACCTTTATTGGACGTATTTTG
SAOUHSC_01979-F	GGCATGCACTAGTCTGATGGATAGACAGAGTTTT
SAOUHSC_01979-R	AACCTGAACCACTACCGATATGTACTAATTCTTCTT
SAOUHSC_02102-F	GGCATGCACTAGTCTGATGATTGTAAAAACAGAAG
SAOUHSC_02102-R	AACCTGAACCACTACCTTCTTCTTCAATCTTTGTC
SAOUHSC_02106-F	GGCATGCACTAGTCTGATGCATGAATTGACTATT
SAOUHSC_02106-R	AACCTGAACCACTACCACGAGATTTCTTCTGTC
SAOUHSC_02118-F	GGCATGCACTAGTCTGATGACAAAAGTAACACGTG
SAOUHSC_02118-R	AACCTGAACCACTACCCGCGTCCTCCTCATTC
SAOUHSC_02151-F	GGCATGCACTAGTCTGATGAGAATTTTAAATTTAGTT
SAOUHSC_02151-R	AACCTGAACCACTACCAATGTCTTTTTTAGCG
SAOUHSC_02155-F	GGCATGCACTAGTCTGATGCTAAAACCAATTGG
SAOUHSC_02155-R	AACCTGAACCACTACCTTCAATAACTGCTAAAATATC
SAOUHSC_02260-F	GGCATGCACTAGTCTGATGAGTTGTTTAATTTTAAG
SAOUHSC_02260-R	AACCTGAACCACTACCTTTTTTAGTGAATTTGTTC
SAOUHSC_02279-F	GGCATGCACTAGTCTGATGAATTCGCTGCTCAT
SAOUHSC_02279-R	AACCTGAACCACTACCATTGTTCTTTTGACTGTTG
SAOUHSC_02280-F	GGCATGCACTAGTCTGATGAATCAATTTGCTATATT
SAOUHSC_02280-R	AACCTGAACCACTACCATGAGCAGCGAATTCAT
SAOUHSC_02306-F	GGCATGCACTAGTCTGATGATACATGGAATTG
SAOUHSC_02306-R	AACCTGAACCACTACCAAATGCTGACTTTTCT
SAOUHSC_02336-F	GGCATGCACTAGTCTGATGGAAACAATTTTTGAT
SAOUHSC_02336-R	AACCTGAACCACTACCTTTTACATCTTGAATTGC
SAOUHSC_02361-F	GGCATGCACTAGTCTGATGAAACAAGGAATTC
SAOUHSC_02361-R	AACCTGAACCACTACCGTTGTTTGATTTAAGAC
SAOUHSC_02477-F	GGCATGCACTAGTCTGATGACTTTGGCACAAG
SAOUHSC_02477-R	AACCTGAACCACTACCACGTTTTGAGAATTGAG
SAOUHSC_02478-F	GGCATGCACTAGTCTGATGCGTCAAACATTTATG
SAOUHSC_02478-R	AACCTGAACCACTACCACCACGTAATTCGTAG
SAOUHSC_02484-F	GGCATGCACTAGTCTGATGGGTTACAGAAAATTAG
SAOUHSC_02484-R	AACCTGAACCACTACCTACTAATTCGATAATTACTG
SAOUHSC_02486-F	GGCATGCACTAGTCTGATGGCACGTAAACAAG
SAOUHSC_02486-R	AACCTGAACCACTACCTACACGACGACGTTTTG
SAOUHSC_02487-F	GGCATGCACTAGTCTGATGGCACGTATTGCAG
SAOUHSC_02487-R	AACCTGAACCACTACCTTTTTTCTTGTTAGCTACCG
SAOUHSC_02488-F	GGCATGCACTAGTCTGATGAAAGTAAGACCATC
SAOUHSC_02488-R	AACCTGAACCACTACCACCTTGTCTTTGTTTG
SAOUHSC_02489-F	GGCATGCACTAGTCTGATGGCTAAACAAGATG
SAOUHSC_02489-R	AACCTGAACCACTACCTTTATAACGATAAGTAATTCTTC
SAOUHSC_02490-F	GGCATGCACTAGTCTGATGAATATCATTTTGATG
SAOUHSC_02490-R	AACCTGAACCACTACCCAAATGATCTAAAATATCAATG
SAOUHSC_02492-F	GGCATGCACTAGTCTGATGAAATTACATGAGTTAAAAC
SAOUHSC_02492-R	AACCTGAACCACTACCGATCACCTCGTGTGCTC
SAOUHSC_02493-F	GGCATGCACTAGTCTGATGGCTAAATTACAAATT
SAOUHSC_02493-R	AACCTGAACCACTACCTTTTTCTTCTACTGTTACT
SAOUHSC_02494-F	GGCATGCACTAGTCTGATGGCTCGTAGAGAAG
SAOUHSC_02494-R	AACCTGAACCACTACCATTGTATAATTCTTCTACTG
SAOUHSC_02495-F	GGCATGCACTAGTCTGATGATCAGTAAAATTGA
SAOUHSC_02495-R	AACCTGAACCACTACCAAATTCTAATCCGCTTT
SAOUHSC_02496-F	GGCATGCACTAGTCTGATGAGTCGTGTTGGTAAG
SAOUHSC_02496-R	AACCTGAACCACTACCTTTACCAGTTTTACCTTCTT
SAOUHSC_02498-F	GGCATGCACTAGTCTGATGACAATGACAGATCC
SAOUHSC_02498-R	AACCTGAACCACTACCCCAAACGTATGCGATAAT
SAOUHSC_02499-F	GGCATGCACTAGTCTGGTGGCTAAAACTTCAATG
SAOUHSC_02499-R	AACCTGAACCACTACCCCAGCTAGCTTTACGAAC
SAOUHSC_02500-F	GGCATGCACTAGTCTGTTGAACCGTTTAAAAGAAAAG
SAOUHSC_02500-R	AACCTGAACCACTACCTTTACGGAATGGCATAC
SAOUHSC_02501-F	GGCATGCACTAGTCTGATGCATATCAAAAAAGG
SAOUHSC_02501-R	AACCTGAACCACTACCATTATTAGATTTAATTTCTTCG
SAOUHSC_02502-F	GGCATGCACTAGTCTGATGATCCAACAAGAAAC
SAOUHSC_02502-R	AACCTGAACCACTACCAAGTACTTCTGGTGCT
SAOUHSC_02503-F	GGCATGCACTAGTCTGGTGAGCGAAAGAAACG
SAOUHSC_02503-R	AACCTGAACCACTACCAATAATTACTGACTCTTCAAC
SAOUHSC_02504-F	GGCATGCACTAGTCTGATGAAAGCTAAGGAAATT
SAOUHSC_02504-R	AACCTGAACCACTACCTTGATTAGCCTTACTTTG
SAOUHSC_02505-F	GGCATGCACTAGTCTGATGTTACTACCAAAACG
SAOUHSC_02505-R	AACCTGAACCACTACCGCTTTCATTTGTTTCAC
SAOUHSC_02506-F	GGCATGCACTAGTCTGGTGGGTCAAAAAATTAATC
SAOUHSC_02506-R	AACCTGAACCACTACCTTTTCCTCCTCCACTAG
SAOUHSC_02507-F	GGCATGCACTAGTCTGATGGAAGCAAAAGCGG
SAOUHSC_02507-R	AACCTGAACCACTACCAGCTTCTTTAGCTTCTTCTTT
SAOUHSC_02508-F	GGCATGCACTAGTCTGATGGCTCGTAGTATTAA
SAOUHSC_02508-R	AACCTGAACCACTACCTCTTCTTGTTTTCTTGTC
SAOUHSC_02510-F	GGCATGCACTAGTCTGATGGAAGCAAGAGATATT
SAOUHSC_02510-R	AACCTGAACCACTACCGTTAAATAAGTCGATTGATC
SAOUHSC_02511-F	GGCATGCACTAGTCTGATGGCTAATTATGATGTTTT
SAOUHSC_02511-R	AACCTGAACCACTACCTCCGAGCACCTCCTC
SAOUHSC_02512-F	GGCATGCACTAGTCTGATGACCAAAGGAATCTT
SAOUHSC_02512-R	AACCTGAACCACTACCTTTATTACCTTTTTTAATTGAAG
SAOUHSC_02572-F	GGCATGCACTAGTCTGATGACTAAATTAATTGAGAATT
SAOUHSC_02572-R	AACCTGAACCACTACCCGCCAACAAGGTTTC
SAOUHSC_02575-F	GGCATGCACTAGTCTGATGACAACTGAAATGAAC
SAOUHSC_02575-R	AACCTGAACCACTACCAATAAATCGAATTGTTAAAG
SAOUHSC_02720-F	GGCATGCACTAGTCTGATGGCAGTAGTGAGG
SAOUHSC_02720-R	AACCTGAACCACTACCTTGTAATATTGCAAAAATAC
SAOUHSC_02757-F	GGCATGCACTAGTCTGATGATTATCACTAGCCCT
SAOUHSC_02757-R	AACCTGAACCACTACCAAGATTATCCCAATCAAT
SAOUHSC_02791-F	GGCATGCACTAGTCTGATGAAAAAAGTAATCAATG
SAOUHSC_02791-R	AACCTGAACCACTACCTCCCTCAGTCATAATTTTAT
SAOUHSC_02805-F	GGCATGCACTAGTCTGTTGCAATATATTGCCT
SAOUHSC_02805-R	AACCTGAACCACTACCATTGATAATTTTATTATTTG
SAOUHSC_03054-F	GGCATGCACTAGTCTGATGTTATTGGAAAAAG
SAOUHSC_03054-R	AACCTGAACCACTACCCTTAATCTTTTTATTAAAAAC
SAOUHSC_03055-F	GGCATGCACTAGTCTGATGGTAAAACGTACTTATC
SAOUHSC_03055-R	AACCTGAACCACTACCTGCAGATAAAACTTTACG
SAOUHSC_01106-F	GGCATGCACTAGTCTGATGAATAAACCAATAGG
SAOUHSC_01106-R	AACCTGAACCACTACCGTCATTCACTGATATACG
SAOUHSC_00489-F	GGCATGCACTAGTCTGATGACTAAAACAAAAATTATG
SAOUHSC_00489-R	AACCTGAACCACTACCAGAAAGATTGTGTCTTG
SAOUHSC_00957-F	GGCATGCACTAGTCTGATGTTAATGGATCCAAG
SAOUHSC_00957-R	AACCTGAACCACTACCTTTATGCGATTTTTTATTTT
SAOUHSC_02371-F	GGCATGCACTAGTCTGATGAAAGTTGGCATT
SAOUHSC_02371-R	AACCTGAACCACTACCTTTTTCTAAATATAATGCAC
SAOUHSC_02571-F	GGCATGCACTAGTCTGATGAAGAAAATCGCTAC
SAOUHSC_02571-R	AACCTGAACCACTACCGTGAATGAAGTTATAACC
SAOUHSC_00943-F	GGCATGCACTAGTCTGATGCGTTATACAATTTT
SAOUHSC_00943-R	AACCTGAACCACTACCTCGTTCTTCATCACTT
SAOUHSC_02407-F	GGCATGCACTAGTCTGATGGATTTTTCCAAC
SAOUHSC_02407-R	AACCTGAACCACTACCTTTCACACCTTTCTTTTG
SAOUHSC_00642-F	GGCATGCACTAGTCTGATGTCAGCAATAGGAAC
SAOUHSC_00642-R	AACCTGAACCACTACCCAAGAAGTCTGCAAATT
SAOUHSC_02132-F	GGCATGCACTAGTCTGATGAGTAAATTACAAGACGT
SAOUHSC_02132-R	AACCTGAACCACTACCGGATTTTGGCCACGT
SAOUHSC_02509-F	GGCATGCACTAGTCTGATGGCTATTAAAAAGTAT
SAOUHSC_02509-R	AACCTGAACCACTACCTTTTTTCTTACGTCCAC
SAOUHSC_00454-F	GGCATGCACTAGTCTGATGAAACAAGTTGCGATT
SAOUHSC_00454-R	AACCTGAACCACTACCACTCACACCCTTAATTACG
SAOUHSC_03049-F	GGCATGCACTAGTCTGATGAAAAAACCTTTTTC
SAOUHSC_03049-R	AACCTGAACCACTACCACGTTTATATATTCGAATT
SAOUHSC_01809-F	GGCATGCACTAGTCTGATGTTTAAAGATTTTTTT
SAOUHSC_01809-R	AACCTGAACCACTACCTTTAGTCACCTCTTGA
SAOUHSC_02366-F	GGCATGCACTAGTCTGATGCCTTTAGTTTCAATG
SAOUHSC_02366-R	AACCTGAACCACTACCTTTAGCGCGGTTAGAAG
SAOUHSC_02152-F	GGCATGCACTAGTCTGATGAAATTAGAACATATTAC
SAOUHSC_02152-R	AACCTGAACCACTACCTTTATCACCTCTTTGAT
SAOUHSC_02327-F	GGCATGCACTAGTCTGATGAAGAAAAAAGCG
SAOUHSC_02327-R	AACCTGAACCACTACCTTTCTTTTTCTTTTTAGACAC
SAOUHSC_00771-F	GGCATGCACTAGTCTGATGGATGCTACTTGG
SAOUHSC_00771-R	AACCTGAACCACTACCATCGTGCGACATTGT
SAOUHSC_01188-F	GGCATGCACTAGTCTGTTGAAGACAGGTCGA
SAOUHSC_01188-R	AACCTGAACCACTACCATATCTAACCTTTCTATTTG
SAOUHSC_01739-F	GGCATGCACTAGTCTGATGAAAAAAATAGAGGC
SAOUHSC_01739-R	AACCTGAACCACTACCCGCAGAAAAATAAATT
SAOUHSC_00549-F	GGCATGCACTAGTCTGATGACTGAATTTGATTTAT
SAOUHSC_00549-R	AACCTGAACCACTACCTTTGCGATACTTTAATTTAG
SAOUHSC_01234-F	GGCATGCACTAGTCTGATGGCAACTATTTCAG
SAOUHSC_01234-R	AACCTGAACCACTACCTTTCATTTGTCCTTTAAC
SAOUHSC_01214-F	GGCATGCACTAGTCTGATGGTTATTCAATGGT
SAOUHSC_01214-R	AACCTGAACCACTACCATTGTTAGCGTCATTTG
SAOUHSC_01668-F	GGCATGCACTAGTCTGATGACAGAACATAAATC
SAOUHSC_01668-R	AACCTGAACCACTACCATCTTGGTCTTCAAC
SAOUHSC_01908-F	GGCATGCACTAGTCTGATGGATTTATCTTCAC
SAOUHSC_01908-R	AACCTGAACCACTACCATTGAATGATTCAATTT
SAOUHSC_00577-F	GGCATGCACTAGTCTGATGACAAGAAAAGGATATG
SAOUHSC_00577-R	AACCTGAACCACTACCACCTCCTAAATTCTCAATC
SAOUHSC_01598-F	GGCATGCACTAGTCTGATGGAAGTTACATTTTT
SAOUHSC_01598-R	AACCTGAACCACTACCGATTTTAAAACTATCAAAATC
SAOUHSC_00752-F	GGCATGCACTAGTCTGGTGATAAATAAAGACATC
SAOUHSC_00752-R	AACCTGAACCACTACCCGATTCCTTTGGATG
SAOUHSC_01807-F	GGCATGCACTAGTCTGATGAATGCTGCCGTAA
SAOUHSC_01807-R	AACCTGAACCACTACCTATAGATAACTTGTTAGCAAGTT
SAOUHSC_01198-F	GGCATGCACTAGTCTGATGAGTAAAACAGCAATT
SAOUHSC_01198-R	AACCTGAACCACTACCGTCATTTTCATTCCATC
SAOUHSC_02140-F	GGCATGCACTAGTCTGATGGCTAAAACATATATT
SAOUHSC_02140-R	AACCTGAACCACTACCTTTTGTTAATGCTTCAG
SAOUHSC_00781-F	GGCATGCACTAGTCTGATGTTAACGACAGAAA
SAOUHSC_00781-R	AACCTGAACCACTACCCTCCTCACTCTTATG
SAOUHSC_00785-F	GGCATGCACTAGTCTGATGACTGAAATAGATTTTG
SAOUHSC_00785-R	AACCTGAACCACTACCAGCTTGATCGTTTAAATG
SAOUHSC_01183-F	GGCATGCACTAGTCTGATGACTAAAATAATATTTATG
SAOUHSC_01183-R	AACCTGAACCACTACCTATAAGTTTCTTCCCTAC
SAOUHSC_00980-F	GGCATGCACTAGTCTGATGAGTAATCAATATCAGC
SAOUHSC_00980-R	AACCTGAACCACTACCAATGCCTGCAAATAATG
SAOUHSC_00920-F	GGCATGCACTAGTCTGATGAACGTGGGTATT
SAOUHSC_00920-R	AACCTGAACCACTACCTTTTCCCCATTTTATTG
SAOUHSC_01808-F	GGCATGCACTAGTCTGATGTTAGATTTTGAAAAAC
SAOUHSC_01808-R	AACCTGAACCACTACCTTCTATATAAGAACCGATAT
SAOUHSC_02485-F	GGCATGCACTAGTCTGATGATAGAAATCGAAAAAC
SAOUHSC_02485-R	AACCTGAACCACTACCATCTTCTTTTCTTAATCC
SAOUHSC_02114-F	GGCATGCACTAGTCTGATGAGGAAACGTGCT
SAOUHSC_02114-R	AACCTGAACCACTACCTTCTTCGATTAAATTGTCATC
SAOUHSC_01435-F	GGCATGCACTAGTCTGATGTTGAATTCATTTGAT
SAOUHSC_01435-R	AACCTGAACCACTACCCACTGCTATTGGAGCT
SAOUHSC_00472-F	GGCATGCACTAGTCTGATGTTAAATAATGAATATAAG
SAOUHSC_00472-R	AACCTGAACCACTACCGTCAAATAATACGCTAAC
SAOUHSC_01146-F	GGCATGCACTAGTCTGATGATTTTTGTATATGCG
SAOUHSC_01146-R	AACCTGAACCACTACCATGCACTCCAATCCAT
SAOUHSC_00743-F	GGCATGCACTAGTCTGATGATAGCTGTTAATTG
SAOUHSC_00743-R	AACCTGAACCACTACCTTTGTTGTCAAATACAAAG
SAOUHSC_01249-F	GGCATGCACTAGTCTGATGAAAGTCATAGAAG
SAOUHSC_01249-R	AACCTGAACCACTACCGATATTATAAGCTACTTC
SAOUHSC_01473-F	GGCATGCACTAGTCTGATGTCAAAATATAGTCAAG
SAOUHSC_01473-R	AACCTGAACCACTACCAAAATCTATATCTGCACTAAT
SAOUHSC_01690-F	GGCATGCACTAGTCTGATGAGCGACAATATTG
SAOUHSC_01690-R	AACCTGAACCACTACCTAAAGATAGAATGAATAATTCC
SAOUHSC_00578-F	GGCATGCACTAGTCTGTTGATTAAAAGTGGCAAAG
SAOUHSC_00578-R	AACCTGAACCACTACCCTCAATTATTTCAATTCCTG
SAOUHSC_01361-F	GGCATGCACTAGTCTGATGGATAAAGAAACTAAT
SAOUHSC_01361-R	AACCTGAACCACTACCATCTTCATCTAAAAAGTC
SAOUHSC_00574-F	GGCATGCACTAGTCTGATGGCTGATTTATTAAATGT
SAOUHSC_00574-R	AACCTGAACCACTACCTTGTAAGGCTTGCGC
SAOUHSC_01197-F	GGCATGCACTAGTCTGATGGTTAAATTAGCAATT
SAOUHSC_01197-R	AACCTGAACCACTACCCTCATTTGATTCACCT
SAOUHSC_00933-F	GGCATGCACTAGTCTGATGGAGACATTATTTTC
SAOUHSC_00933-R	AACCTGAACCACTACCTCTCTTACGTCCTAAAC
SAOUHSC_00788-F	GGCATGCACTAGTCTGATGAGACAAATAAAAGT
SAOUHSC_00788-R	AACCTGAACCACTACCTTTACGTTTATCACTTG
SAOUHSC_01750-F	GGCATGCACTAGTCTGATGAATGAGCGTATG
SAOUHSC_01750-R	AACCTGAACCACTACCTTCTCTCTCCTCATTCG
SAOUHSC_00795-F	GGCATGCACTAGTCTGATGGCAGTAAAAGTAG
SAOUHSC_00795-R	AACCTGAACCACTACCTTTAGAAAGTTCAGCTAAG
SAOUHSC_01050-F	GGCATGCACTAGTCTGATGACTGGAGAACAAT
SAOUHSC_01050-R	AACCTGAACCACTACCTTCTTGCTCTTTTTTG
SAOUHSC_00226-F	GGCATGCACTAGTCTGATGATTAATCAAGTATATCAAT
SAOUHSC_00226-R	AACCTGAACCACTACCCATAATCCATTTTAATACTG
SAOUHSC_02277-F	GGCATGCACTAGTCTGATGACTAAAGATATATTAAT
SAOUHSC_02277-R	AACCTGAACCACTACCTTCTGCAGAATACTCT
SAOUHSC_02623-F	GGCATGCACTAGTCTGATGAGTGATTTTCAAAG
SAOUHSC_02623-R	AACCTGAACCACTACCTCCTCGATGTATATTCAAG
SAOUHSC_00762-F	GGCATGCACTAGTCTGATGGTTACATTATTACT
SAOUHSC_00762-R	AACCTGAACCACTACCTTCCTCTTTATGAGATG
SAOUHSC_01092-F	GGCATGCACTAGTCTGATGTCTGAACAACAAAC
SAOUHSC_01092-R	AACCTGAACCACTACCCATGTCACCTCTATCTT
SAOUHSC_00760-F	GGCATGCACTAGTCTGATGTTCGAAGCATTTAT
SAOUHSC_00760-R	AACCTGAACCACTACCTAAATTGATAATAGGGTT
SAOUHSC_01424-F	GGCATGCACTAGTCTGATGACGAAAATCGCAT
SAOUHSC_01424-R	AACCTGAACCACTACCATTCAATGCGTCTTTAATC
SAOUHSC_02318-F	GGCATGCACTAGTCTGATGACAAAAGAAAATATT
SAOUHSC_02318-R	AACCTGAACCACTACCGTCAATTTTGTATTTATT
SAOUHSC_00579-F	GGCATGCACTAGTCTGATGATTCAGGTCAAAG
SAOUHSC_00579-R	AACCTGAACCACTACCTTGCCCATGATAAATATT
SAOUHSC_02358-F	GGCATGCACTAGTCTGGTGTTTGATCAATTAG
SAOUHSC_02358-R	AACCTGAACCACTACCTAATTCACCATTATTAAGTTC
SAOUHSC_02357-F	GGCATGCACTAGTCTGGTGCATAGCTTTTTG
SAOUHSC_02357-R	AACCTGAACCACTACCTAGTTCACATCCTTTAAT
SAOUHSC_01700-F	GGCATGCACTAGTCTGTTGTCTGACATTTTAAAAT
SAOUHSC_01700-R	AACCTGAACCACTACCTAAAATAGAATTTCTTAATAC
SAOUHSC_00643-F	GGCATGCACTAGTCTGATGAACGTTTTAATAAAG
SAOUHSC_00643-R	AACCTGAACCACTACCTTTTGTCACCATCTTATC
SAOUHSC_01662-F	GGCATGCACTAGTCTGATGTCTGATAACACAGT
SAOUHSC_01662-R	AACCTGAACCACTACCATCCATAAAGTCTTTCAAAC
SAOUHSC_01040-F	GGCATGCACTAGTCTGATGGCTCCTAAGTTAC
SAOUHSC_01040-R	AACCTGAACCACTACCCTTCGACTCCTTCTC
SAOUHSC_00002-F	GGCATGCACTAGTCTGATGATGGAATTCACTATT
SAOUHSC_00002-R	AACCTGAACCACTACCGTAAGTTCTGATTGGT
SAOUHSC_01682-F	GGCATGCACTAGTCTGGTGGCCAAAAGAGATT
SAOUHSC_01682-R	AACCTGAACCACTACCTTCTCCCTTAAAGAATCTTTT
SAOUHSC_01727-F	GGCATGCACTAGTCTGATGGAAATTTATGCAG
SAOUHSC_01727-R	AACCTGAACCACTACCTGACTCCTCCTTAAATT
SAOUHSC_01216-F	GGCATGCACTAGTCTGATGAATATCCACGAG
SAOUHSC_01216-R	AACCTGAACCACTACCTGCTTCTTTGACTAGTTT
SAOUHSC_02860-F	GGCATGCACTAGTCTGATGACAATAGGTATCG
SAOUHSC_02860-R	AACCTGAACCACTACCCTCTGGTCTGTGATAT
SAOUHSC_00223-F	GGCATGCACTAGTCTGATGATTAAAAATACAATTAAAAA
SAOUHSC_00223-R	AACCTGAACCACTACCCTTAAAAATCGTTTGGC
SAOUHSC_01150-F	GGCATGCACTAGTCTGATGTTAGAATTTGAACAAG
SAOUHSC_01150-R	AACCTGAACCACTACCACGTCTTGTTCTTCTTG
SAOUHSC_00872-F	GGCATGCACTAGTCTGATGAAATTAAAACCTTT
SAOUHSC_00872-R	AACCTGAACCACTACCATTTTTAGGTTTATCTACTTC
SAOUHSC_01243-F	GGCATGCACTAGTCTGGTGTCAAGTAATGAATT
SAOUHSC_01243-R	AACCTGAACCACTACCTTCAGATTCTTTCTCTAC
SAOUHSC_00336-F	GGCATGCACTAGTCTGATGACGAGAGTCGTATT
SAOUHSC_00336-R	AACCTGAACCACTACCTTTATACTTTGATACAACTG
SAOUHSC_00530-F	GGCATGCACTAGTCTGATGGCAAAAGAAAAATT
SAOUHSC_00530-R	AACCTGAACCACTACCTTTAATGATTTCAGTAACAAC
SAOUHSC_00796-F	GGCATGCACTAGTCTGATGGCTAAAAAAATTG
SAOUHSC_00796-R	AACCTGAACCACTACCTTTATTATTGATTGCTTTG
SAOUHSC_00998-F	GGCATGCACTAGTCTGATGAAATTTAATAAAGTAAAAC
SAOUHSC_00998-R	AACCTGAACCACTACCTTGAACAATAACACCC
SAOUHSC_01909-F	GGCATGCACTAGTCTGATGTTAAATAACAAACG
SAOUHSC_01909-R	AACCTGAACCACTACCTTTTACTGCGTCTTTT
SAOUHSC_01178-F	GGCATGCACTAGTCTGATGAAGAAAATATTATTAGC
SAOUHSC_01178-R	AACCTGAACCACTACCTTGCCACCTAGTTTCT
SAOUHSC_01474-F	GGCATGCACTAGTCTGATGGATAAATCATTATTTG
SAOUHSC_01474-R	AACCTGAACCACTACCTATTTTGACATGATTATCC
SAOUHSC_00870-F	GGCATGCACTAGTCTGATGATTCCATATGGTG
SAOUHSC_00870-R	AACCTGAACCACTACCTATAAGTTTACCTGAGAAG
SAOUHSC_01063-F	GGCATGCACTAGTCTGATGAAGAATTTTAGAAG
SAOUHSC_01063-R	AACCTGAACCACTACCATTAAATTGTCTTCTTAT
SAOUHSC_00921-F	GGCATGCACTAGTCTGATGAGTCAAAATAAAAG
SAOUHSC_00921-R	AACCTGAACCACTACCTGCTTCAAATTTCTTG
SAOUHSC_00849-F	GGCATGCACTAGTCTGGTGAATGAAGTGGCC
SAOUHSC_00849-R	AACCTGAACCACTACCAAATTCATAAGAGAAAAAC
SAOUHSC_01205-F	GGCATGCACTAGTCTGATGAGCTTTTTTAAAC
SAOUHSC_01205-R	AACCTGAACCACTACCTTTTGACCCATGATTAT
SAOUHSC_01374-F	GGCATGCACTAGTCTGATGAAATTTACAGAGTT
SAOUHSC_01374-R	AACCTGAACCACTACCTTTCTTTAATTTTTTACGT
SAOUHSC_01373-F	GGCATGCACTAGTCTGATGAAGTTTACAAATTT
SAOUHSC_01373-R	AACCTGAACCACTACCAAAAATTCTGTCTTTAAC
SAOUHSC_01738-F	GGCATGCACTAGTCTGATGATTAAAATACCTAGAG
SAOUHSC_01738-R	AACCTGAACCACTACCCTTCTTAAAATATTCGAC
SAOUHSC_01839-F	GGCATGCACTAGTCTGATGACGAATGTATTAAT
SAOUHSC_01839-R	AACCTGAACCACTACCTTGATAGTTAACCATGAAG
SAOUHSC_02337-F	GGCATGCACTAGTCTGATGGATAAAATAGTAATC
SAOUHSC_02337-R	AACCTGAACCACTACCATCGTTAATACGTTC
SAOUHSC_02527-F	GGCATGCACTAGTCTGATGGAAAAGATGCATAT
SAOUHSC_02527-R	AACCTGAACCACTACCTTTTCGTTTTAATTTACG
SAOUHSC_01766-F	GGCATGCACTAGTCTGATGAATTACCTAGAGAG
SAOUHSC_01766-R	AACCTGAACCACTACCTAATGCTTCAAAGTCT
SAOUHSC_02859-F	GGCATGCACTAGTCTGATGCAAAATTTAGATAAG
SAOUHSC_02859-R	AACCTGAACCACTACCTTGTTGTCTAATTTCTTG
SAOUHSC_00009-F	GGCATGCACTAGTCTGATGTTAGACATTAGATTATTC
SAOUHSC_00009-R	AACCTGAACCACTACCTTTAACTGGTTTTGAAATTT
SAOUHSC_01753-F	GGCATGCACTAGTCTGATGTTTGTCGATCAAG
SAOUHSC_01753-R	AACCTGAACCACTACCTTCAACGAATTCAAATTC
SAOUHSC_02491-F	GGCATGCACTAGTCTGATGATTCAAACCCTTGTG
SAOUHSC_02491-R	AACCTGAACCACTACCTCTACCACCAAAGCC
SAOUHSC_00484-F	GGCATGCACTAGTCTGATGCAGTTAAATAGTAATG
SAOUHSC_00484-R	AACCTGAACCACTACCTTCATCTCCATTTTTAC
SAOUHSC_00799-F	GGCATGCACTAGTCTGATGCCAATTATTACAG
SAOUHSC_00799-R	AACCTGAACCACTACCTTTATCTAAGTTATAGAATG
SAOUHSC_00848-F	GGCATGCACTAGTCTGATGACAACTGATATTTTG
SAOUHSC_00848-R	AACCTGAACCACTACCTTTAGAAACTTTGCGTT
SAOUHSC_01492-F	GGCATGCACTAGTCTGATGACTAAACCTATAGTAGC
SAOUHSC_01492-R	AACCTGAACCACTACCATTTCTCTTTCGAGCT
SAOUHSC_01856-F	GGCATGCACTAGTCTGATGACACACTATCATTT
SAOUHSC_01856-R	AACCTGAACCACTACCAAACGCATTTTTCATG
SAOUHSC_02107-F	GGCATGCACTAGTCTGATGAGACAGTGGACGG
SAOUHSC_02107-R	AACCTGAACCACTACCTGATTGACCTCCTTCAAACG
SAOUHSC_01148-F	GGCATGCACTAGTCTGATGGATGATAAAACG
SAOUHSC_01148-R	AACCTGAACCACTACCATTATTCTTACTTGATTG
SAOUHSC_00900-F	GGCATGCACTAGTCTGATGACTCATATTCAATTAG
SAOUHSC_00900-R	AACCTGAACCACTACCTAAACGTTCTTCTAATTC
SAOUHSC_01287-F	GGCATGCACTAGTCTGATGCCAAAACGTACT
SAOUHSC_01287-R	AACCTGAACCACTACCATATTGCTTCATGTACTG
SAOUHSC_01147-F	GGCATGCACTAGTCTGATGCTTAATTATACAGG
SAOUHSC_01147-R	AACCTGAACCACTACCATAAGATGGTAAATGG
SAOUHSC_00471-F	GGCATGCACTAGTCTGATGCGAAGACACGCG
vSAOUHSC_00471-R	AACCTGAACCACTACCTTTCCTATATCCTTCTTTTG
SAOUHSC_01623-F	GGCATGCACTAGTCTGATGAAAAAGGTTTTAATTG
SAOUHSC_01623-R	AACCTGAACCACTACCACCTTCATCATTCATAAT
SAOUHSC_02405-F	GGCATGCACTAGTCTGATGGGAAAATATTTTG
SAOUHSC_02405-R	AACCTGAACCACTACCTTTATCTAATCCCATTTT
SAOUHSC_02317-F	GGCATGCACTAGTCTGATGATTAATGTTACATT
SAOUHSC_02317-R	AACCTGAACCACTACCTGAAATTAAAGCATTTAC
SAOUHSC_01207-F	GGCATGCACTAGTCTGATGGCATTTGAAGGGT
SAOUHSC_01207-R	AACCTGAACCACTACCAAACGGTAAATTCATACCTTT
SAOUHSC_03053-F	GGCATGCACTAGTCTGATGGATTTAGATACAATT
SAOUHSC_03053-R	AACCTGAACCACTACCTTTACCTAAGCAGAATT
SAOUHSC_01666-F	GGCATGCACTAGTCTGATGGCAAAAGATATG
SAOUHSC_01666-R	AACCTGAACCACTACCGAATTTTGTTTTTTCAG
SAOUHSC_00851-F	GGCATGCACTAGTCTGATGGCTAAAAAAGCAC
SAOUHSC_00851-R	AACCTGAACCACTACCTCCAATACTACCTTCC
SAOUHSC_00511-F	GGCATGCACTAGTCTGATGATTACATTATATAATACGC
SAOUHSC_00511-R	AACCTGAACCACTACCTCCACGTTTAAATCTAAC
SAOUHSC_01792-F	GGCATGCACTAGTCTGATGGGACGACAAGCCT
SAOUHSC_01792-R	AACCTGAACCACTACCTTGACTGTCCTCCTCCCAT
SAOUHSC_01605-F	GGCATGCACTAGTCTGATGACACAACAAATTG
SAOUHSC_01605-R	AACCTGAACCACTACCTTCTTCAATCCATTGTG
SAOUHSC_01149-F	GGCATGCACTAGTCTGATGGAAGAACATTACTAC
SAOUHSC_01149-R	AACCTGAACCACTACCTTCAAATAGAGATTTCAT
SAOUHSC_02116-F	GGCATGCACTAGTCTGATGCATTTTGAAACAG
SAOUHSC_02116-R	AACCTGAACCACTACCTCTTTTATCTAATTCTTGTTT
SAOUHSC_00509-F	GGCATGCACTAGTCTGATGAGCGATCGTATAAG
SAOUHSC_00509-R	AACCTGAACCACTACCCTTATATTGTTTTAAACGG
SAOUHSC_00869-F	GGCATGCACTAGTCTGATGACAGATATTATTAAC
SAOUHSC_00869-R	AACCTGAACCACTACCTCCGTTAATTACCTC
SAOUHSC_02117-F	GGCATGCACTAGTCTGATGAGCATTCGCTAC
SAOUHSC_02117-R	AACCTGAACCACTACCTAATTTTTCATAAACGTC
SAOUHSC_01501-F	GGCATGCACTAGTCTGATGTCTAATAATTTTAAAG
SAOUHSC_01501-R	AACCTGAACCACTACCTGGAATAACGATTTGT
SAOUHSC_02133-F	GGCATGCACTAGTCTGGTGTACCAATTAGAAG
SAOUHSC_02133-R	AACCTGAACCACTACCCTCATTATCTTCTTCC
SAOUHSC_00954-F	GGCATGCACTAGTCTGTTGGATGCAAGTACG
SAOUHSC_00954-R	AACCTGAACCACTACCATCAACAGGGCCACC
SAOUHSC_01599-F	GGCATGCACTAGTCTGTTGAGTACTAAAAACAAACAC
SAOUHSC_01599-R	AACCTGAACCACTACCTTGAATATCGTCCCAC
SAOUHSC_00493-F	GGCATGCACTAGTCTGATGTCAGAAGAAATGAATG
SAOUHSC_00493-R	AACCTGAACCACTACCTTTTTGTCTCATATAAGGGA
SAOUHSC_01787-F	GGCATGCACTAGTCTGATGTCAAAAGTTCAAAAT
SAOUHSC_01787-R	AACCTGAACCACTACCACCTTTTATTTCATCCAT
SAOUHSC_00798-F	GGCATGCACTAGTCTGATGGCTAAGAAACCAAC
SAOUHSC_00798-R	AACCTGAACCACTACCGTGTTTAATTAAAGATTCAC
SAOUHSC_00375-F	GGCATGCACTAGTCTGATGGAAATGGCAAAAG
SAOUHSC_00375-R	AACCTGAACCACTACCTTCCCACTCAATTGTGC
SAOUHSC_01252-F	GGCATGCACTAGTCTGATGTTTATGTTAGATGC
SAOUHSC_01252-R	AACCTGAACCACTACCAATTTCAGAAATTACTGG
SAOUHSC_02368-F	GGCATGCACTAGTCTGATGACAAAATTTATTTTTG
SAOUHSC_02368-R	AACCTGAACCACTACCTTTATTTTGTTGATATTTTAATG
SAOUHSC_02254-F	GGCATGCACTAGTCTGATGGTTAAACAATTGAAATTCT
SAOUHSC_02254-R	AACCTGAACCACTACCCATCATTCCTGGCATG
SAOUHSC_00611-F	GGCATGCACTAGTCTGATGAATATTATTGATCAAG
SAOUHSC_00611-R	AACCTGAACCACTACCCATTGATTCAGGTGC
SAOUHSC_01871-F	GGCATGCACTAGTCTGATGAGTGAAAGTAAAGAA
SAOUHSC_01871-R	AACCTGAACCACTACCTCGTAAAAACCTAACTC
SAOUHSC_00442-F	GGCATGCACTAGTCTGATGTACAGACCCCAAAG
SAOUHSC_00442-R	AACCTGAACCACTACCCTCTTCATCTATCACATGTAC
SAOUHSC_00227-F	GGCATGCACTAGTCTGTTGGTTAAAAGTAAGAT
SAOUHSC_00227-R	AACCTGAACCACTACCGCTACCAAATAAATTTC
SAOUHSC_01827-F	GGCATGCACTAGTCTGATGGTGTTATATATCATTTTG
SAOUHSC_01827-R	AACCTGAACCACTACCTTGCTTAATAACTTCTTC
SAOUHSC_01035-F	GGCATGCACTAGTCTGATGAAACAATTACATCC
SAOUHSC_01035-R	AACCTGAACCACTACCTTTATTGTTTGATTCTTTTTG
SAOUHSC_01240-F	GGCATGCACTAGTCTGATGAAGCAATCCAAAG
SAOUHSC_01240-R	AACCTGAACCACTACCTTTTAAGTTATCATATTTATTTG
SAOUHSC_01806-F	GGCATGCACTAGTCTGATGAGAAAAACTAAAATT
SAOUHSC_01806-R	AACCTGAACCACTACCTAGTACGTTTGCATATC
SAOUHSC_01737-F	GGCATGCACTAGTCTGATGAGTAAGAGAACAACTT
SAOUHSC_01737-R	AACCTGAACCACTACCGTGACGAATTCGCAAAG
SAOUHSC_01663-F	GGCATGCACTAGTCTGTTGCGAATAGATCAATC
SAOUHSC_01663-R	AACCTGAACCACTACCCATGCGTTCTTTATTC
SAOUHSC_02399-F	GGCATGCACTAGTCTGATGTGTGGAATTGTTG
SAOUHSC_02399-R	AACCTGAACCACTACCTTCCACAGTAACTGATTTAGC
SAOUHSC_00021-F	GGCATGCACTAGTCTGATGAAGTGGCTAAAAC
SAOUHSC_00021-R	AACCTGAACCACTACCTTCATCCCAATCACCG
SAOUHSC_01683-F	GGCATGCACTAGTCTGATGAGTAAAATTATTGGT
SAOUHSC_01683-R	AACCTGAACCACTACCTTTTTTGTCGTCGTC
SAOUHSC_01337-F	GGCATGCACTAGTCTGATGGCTTACACTTTGTG
SAOUHSC_01337-R	AACCTGAACCACTACCTAAGCTCATAACTTGGTTT
SAOUHSC_03052-F	GGCATGCACTAGTCTGGTGGTTCAAGAATATG
SAOUHSC_03052-R	AACCTGAACCACTACCGTCACTCACCCTTTG
SAOUHSC_00005-F	GGCATGCACTAGTCTGATGGTGACTGCATTGT
SAOUHSC_00005-R	AACCTGAACCACTACCGAAGTCTAAGTTTGCAT
SAOUHSC_01788-F	GGCATGCACTAGTCTGATGGAACAAATTAATATTC
SAOUHSC_01788-R	AACCTGAACCACTACCTCTATGTTTTTTCAAACG
SAOUHSC_00728-F	GGCATGCACTAGTCTGATGAGTTCACAAAAAAAG
SAOUHSC_00728-R	AACCTGAACCACTACCTTTTTTAGAGTTTGCTTTAG
SAOUHSC_00015-F	GGCATGCACTAGTCTGATGAATCGGCAGTCC
SAOUHSC_00015-R	AACCTGAACCACTACCTGCATCTTCACTCCTAC
SAOUHSC_00461-F	GGCATGCACTAGTCTGATGGCTAAAGAAACATT
SAOUHSC_00461-R	AACCTGAACCACTACCTTTAATCACTGCACCAT
SAOUHSC_01351-F	GGCATGCACTAGTCTGATGAATAAACAAAATAATTAT
SAOUHSC_01351-R	AACCTGAACCACTACCGATTTCCTCCTCATC
SAOUHSC_02122-F	GGCATGCACTAGTCTGATGGCTGATTTATCGTC
SAOUHSC_02122-R	AACCTGAACCACTACCACTATTTAATTCATTTTGCTT
SAOUHSC_01222-F	GGCATGCACTAGTCTGATGACATTGGCAGATAATTT
SAOUHSC_01222-R	AACCTGAACCACTACCTTTCTGCGCTGCCTC
SAOUHSC_01246-F	GGCATGCACTAGTCTGATGAGTAAACAAAGAATTT
SAOUHSC_01246-R	AACCTGAACCACTACCACGCTTAATTTCAACC
SAOUHSC_00742-F	GGCATGCACTAGTCTGTTGAGTTACATGGAAAAAAC
SAOUHSC_00742-R	AACCTGAACCACTACCGATAGAACAACTTGTACATTC
SAOUHSC_01467-F	GGCATGCACTAGTCTGATGACGGAAAACAAAG
SAOUHSC_01467-R	AACCTGAACCACTACCGTTGAATATACCTGTTAATCC
SAOUHSC_01742-F	GGCATGCACTAGTCTGATGAACAACGAATATCC
SAOUHSC_01742-R	AACCTGAACCACTACCGTTCCAAACTCTTGTT
SAOUHSC_02123-F	GGCATGCACTAGTCTGATGAATGCGTTATTAAATC
SAOUHSC_02123-R	AACCTGAACCACTACCATCCTCCTTTTTTTCAATT
SAOUHSC_01746-F	GGCATGCACTAGTCTGGTGAAGAAAAGTAGTAG
SAOUHSC_01746-R	AACCTGAACCACTACCAACTAAAATCTTTTCATCG
SAOUHSC_00803-F	GGCATGCACTAGTCTGATGAATTTAAAGCAATC
SAOUHSC_00803-R	AACCTGAACCACTACCTTTTTTCTTACGACGTG
SAOUHSC_01093-F	GGCATGCACTAGTCTGATGTTGATATCAAATGAAT
SAOUHSC_01093-R	AACCTGAACCACTACCTCTAATAACAGCACCTTG
SAOUHSC_01352-F	GGCATGCACTAGTCTGGTGAGTGAAATAATTC
SAOUHSC_01352-R	AACCTGAACCACTACCGCTAATATACATGTCTATTAC
SAOUHSC_01179-F	GGCATGCACTAGTCTGATGATAGCGAAAGTCAT
SAOUHSC_01179-R	AACCTGAACCACTACCCATCATCATCTGTGGAT
SAOUHSC_01875-F	GGCATGCACTAGTCTGGTGTTGAATTACAACC
SAOUHSC_01875-R	AACCTGAACCACTACCTTTAGCTACAATATTGACTAAT
SAOUHSC_01359-F	GGCATGCACTAGTCTGATGAATCAGGAAGTTAAA
SAOUHSC_01359-R	AACCTGAACCACTACCTTTGTGACGTATTACACG
SAOUHSC_00769-F	GGCATGCACTAGTCTGATGGGATTTTTATCAAAAAT
SAOUHSC_00769-R	AACCTGAACCACTACCTTTTCCATGGCAATTTTT
SAOUHSC_01722-F	GGCATGCACTAGTCTGATGAAAAAGTTAAAAGC
SAOUHSC_01722-R	AACCTGAACCACTACCTAGATTTTTAATGTAATCTTT
SAOUHSC_01767-F	GGCATGCACTAGTCTGATGGAAATGAAACCAAAAT
SAOUHSC_01767-R	AACCTGAACCACTACCTGCTTTTAATTGTTCAATTC
SAOUHSC_01159-F	GGCATGCACTAGTCTGATGGATTACAAAGAAAC
SAOUHSC_01159-R	AACCTGAACCACTACCTACAAGTGATTTTACAACTT
SAOUHSC_01811-F	GGCATGCACTAGTCTGATGGTGGCATATTTAAAT
SAOUHSC_01811-R	AACCTGAACCACTACCTATAAGCCTAATATCACTAGGGT
SAOUHSC_00524-F	GGCATGCACTAGTCTGTTGGCAGGTCAAGTTG
SAOUHSC_00524-R	AACCTGAACCACTACCATCAGTAACTTCTTTTTGTG
SAOUHSC_00525-F	GGCATGCACTAGTCTGATGAAAATAGGATTGGC
SAOUHSC_00525-R	AACCTGAACCACTACCTTCCGTTACTTCAGTTTG
SAOUHSC_01241-F	GGCATGCACTAGTCTGATGACAGAGCAACAAAAAT
SAOUHSC_01241-R	AACCTGAACCACTACCCATATCAAATATCGAAAGTTG
